# Supplementary material for: Maintenance of Intraspecific Diversity in Response to Species Competition and Nutrient Fluctuations
Source: Microorganisms. 2022 Jan 6;10(1):113. doi: 10.3390/microorganisms10010113 (PMC8779635; doi:10.3390/microorganisms10010113)
Supplement: Supplementary file 1 [file microorganisms-10-00113-s001.zip]

Archive with 1 entries (1 files):
- microorganisms-1487644-supplementary.pdf
